# Supplementary material for: KIF24 depletion induces clustering of supernumerary centrosomes in PDAC cells
Source: Life Sci Alliance. 2022 Jul 8;5(11):e202201470. doi: 10.26508/lsa.202201470 (PMC9270500; doi:10.26508/lsa.202201470)
Supplement: Supplementary file 5 [file LSA-2022-01470_TableS1.xlsx]

## Sheet: Table S1
Name	Sequence (5' to 3')	use
hKif24KO_1_F	CACCGTTGTCTGAAGATGACGCTCT	guide RNA
hKif24KO_1_R	AAACAGAGCGTCATCTTCAGACAAC	guide RNA
hKif24_1_check_F	ATGGCATCCTGGTTATATGAATG	Genome PCR
hKif24_1_check_R	AATCCCCCAGTATTGCAGAAAGG	Genome PCR
shControl_F	CCGG GCAATCGAAGCTCGGCTACAT CTCGAG ATGTAGCCGAGCTTCGATTGC TTTTTG	shRNA
shControl_R	AATTCAAAAA GCAATCGAAGCTCGGCTACAT CTCGAG ATGTAGCCGAGCTTCGATTGC	shRNA
shKif24#1_F	CCGG AGGAACACCCTGGAGAATAGC CTCGAG GCTATTCTCCAGGGTGTTCCT TTTTTG	shRNA
shKif24#1_R	AATTCAAAAA AGGAACACCCTGGAGAATAGC CTCGAG GCTATTCTCCAGGGTGTTCCT	shRNA
shKif24#2_F	CCGG GGGAAGAAAGCTCCGAAATAG CTCGAG CTATTTCGGAGCTTTCTTCCC TTTTTG	shRNA
shKif24#2_R	AATTCAAAAA GGGAAGAAAGCTCCGAAATAG CTCGAG CTATTTCGGAGCTTTCTTCCC	shRNA
shIFT88_F	CCGG TGGTAGCTAGTTGTTTCAGAA CTCGAG TTCTGAAACAACTAGCTACCA TTTTTG	shRNA
shIFT88_R	AATTCAAAAA TGGTAGCTAGTTGTTTCAGAA CTCGAG TTCTGAAACAACTAGCTACCA	shRNA
Kif24_TS_F	GCTGCACCTAAGGTCTCTGG	mutagenesis
Kif24_TS_R	AGCAAAAGGAATGTTGGGTG	mutagenesis
H2BC11_F	AATCTCGAGGCCACCATGCCAGAGCCAGCGAAGTC	Subcloning
H2BC11_R	AATCTCGAGCTTAGCGCTGGTGTACTTGG	Subcloning
Kif24-primer1_F	GGAGGTACGTCGTGGAGAAA	qPCR
Kif24-primer1_R	CGCCTCACCAAAGACTTCAT	qPCR
Kif24-primer2_F	CTTGGCTGGCAGTGAAAGAG	qPCR
Kif24-primer2_R	TGTGTTCCTGATCCAGTGCT	qPCR
hPTCH1_F	AGCGGTAGTAGTGGTGTTCA	qPCR
hPTCH1_R	CTGAATCACTCTGCTGACGC	qPCR
hGLI1_F	GATCCCACATCCTCAGTCCC	qPCR
hGLI1_R	GGATCCTGTATGCCTGTGGA	qPCR
hCCND1_F	ACAGATCATCCGCAAACACG	qPCR
hCCND1_R	ATGGAGGGCGGATTGGAAAT	qPCR
hCDK4_F	TCCCGAAGTTCTTCTGCAGT	qPCR
hCDK4_R	GTCGGCTTCAGAGTTTCCAC	qPCR
hCDK6_F	CGAACAGACAGAGAAACCAAAC	qPCR
hCDK6_R	AAGAAAGTCCAGACCTCGGA	qPCR
hGAPDH_F	GGCTGAGAACGGGAAGCTTG	qPCR
hGAPDH_R	ACTCCACGACGTACTCAGCG	qPCR
